# Supplementary material for: Statistical study on the environmental effects on the natural variation of nutritional components in rice varieties
Source: Food Sci Nutr. 2018 Oct 30;7(1):163–72. doi: 10.1002/fsn3.839 (PMC6341141; doi:10.1002/fsn3.839)
Supplement: Supplementary file 1 [file FSN3-7-163-s001.xlsx]

## Sheet: Supporting table 1
Supporting table 1. Mean value and statistical p-value of rice nutrients according to environmental factors
Nutrient components			Rice varietis																Location			Year			Tolerance interval
			AM	CB	DA	HAM	HS	HY	KO	ND	NP	OD	SB	SHC	SK	UK	YA	p-value	Cheonan	Jeonju	p-value	2015	2016	p-value
Proximate (%)	Moisture	mean	11.1899	10.222	10.5842	10.442	9.79559	9.44933	9.22048	8.94179	10.4537	11.3957	11.0471	10.7552	10.9002	10.8988	10.8685	***	10.32	10.5	<0.001	10.4108	11.1281	**	8.415-12.406
		SD	0.0775206	0.124983	0.110447	0.0663366	0.189106	0.0369972	0.160991	0.0707927	0.121343	0.316142	0.127954	0.10887	0.160308	0.10461	0.0333941		1.22	0.45		0.916992	2.10321
	Protein	mean	5.36076	5.43868	6.30362	5.46118	5.67406	5.86998	6.76135	6.42536	6.22067	5.75015	5.61856	5.87374	5.14714	5.60376	5.35995	***	6.15245	5.43008	<0.001	5.79127	5.82897	NS	3.931-7.652
		SD	0.158885	0.0885736	0.114416	0.0400551	0.134166	0.0991408	0.105022	0.133379	0.0814271	0.0863768	0.220739	0.0754912	0.159425	0.0858389	0.152165		0.691828	0.330736		0.650663	0.749624
	Crude fat	mean	1.68177	1.74002	1.69129	1.75512	1.33069	1.88933	1.55601	1.94881	1.53042	1.49792	1.53284	2.17265	1.44111	1.72863	1.58425	***	1.70121	1.6429	**	1.67206	1.75541	NS	0.881-2.463
		SD	0.0449443	0.0877197	0.114137	0.09704	0.0683972	0.167271	0.111654	0.123544	0.0678963	0.0493096	0.104573	0.0615675	0.113883	0.0961955	0.143351		0.219833	0.32245		0.276577	0.626998
	Ash	mean	1.10508	1.27436	1.22827	1.18048	1.20846	1.22989	1.53655	1.43482	1.18933	1.20558	1.11288	1.37974	1.18334	1.28802	1.19633	***	1.27899	1.22142	**	1.25021	1.10627	***	0.684-1.81
		SD	0.0995408	0.0620589	0.150462	0.0961947	0.0990082	0.0222353	0.104463	0.172147	0.0552021	0.0274735	0.0670574	0.0805678	0.127416	0.074338	0.0863217		0.201602	0.191339		0.197994	0.198222
	Crude fiber	mean	0.821139	0.730935	0.854456	0.786583	0.811971	0.885944	0.910333	0.74355	1.02753	0.753573	0.841915	0.99096	0.790928	0.935499	0.881661	***	0.830849	0.871415	NS	0.851132	0.803277	NS	0.374-1.328
		SD	0.133648	0.0727654	0.116189	0.0646307	0.0907213	0.0198584	0.074434	0.100264	0.127682	0.0489859	0.0340515	0.076228	0.0991516	0.130224	0.061238		0.163116	0.169045		0.166795	0.282705
	SDF	mean	0.602927	0.492445	0.372908	0.369904	0.433394	0.344421	0.558649	0.479643	0.360265	0.684195	0.293323	0.273631	0.484363	0.459512	0.621656	***	0.488545	0.422287	***	0.455416	0.708074	*	0- 0.993
		SD	0.108463	0.0130925	0.0825856	0.0175584	0.047853	0.0689379	0.0530216	0.050853	0.0351182	0.0381977	0.0355419	0.063829	0.0958442	0.0321258	0.0815011		0.220505	0.142385		0.18794	1.12632
	IDF	mean	3.65969	4.2015	4.25675	4.65428	4.4229	3.81407	4.36538	4.03721	4.23286	3.45477	3.87005	4.80453	3.85578	4.58621	4.32543	NS	4.14871	4.19015	**	4.16943	2.33649	***	2.670-5.669
		SD	0.0524519	0.1629	0.166152	0.111422	0.176294	0.0913334	0.123337	0.0672359	0.141791	0.141389	0.239051	0.147302	0.117211	0.0825003	0.125262		0.568329	0.479473		0.524426	1.33896
	Carbohydrate	mean	91.8524	91.5469	90.7768	91.6032	91.7868	91.0108	90.1461	90.191	91.0596	91.5464	91.7357	90.5739	92.2284	91.3796	91.8595	***	90.8673	91.7056	***	91.2865	91.3094	NS	88.79 93.78
		SD	0.248878	0.159063	0.286461	0.103197	0.243832	0.191448	0.136546	0.218284	0.15152	0.132618	0.314135	0.159524	0.304563	0.123963	0.322936		0.898814	0.608865		0.87303	1.29841
Amino acids (% of protein)	Alanine	mean	5.61086	6.67488	5.19988	5.94625	7.11894	6.00176	4.99464	5.16856	5.29397	5.56383	5.52185	5.66366	5.94035	5.51393	5.77685	***	5.769	5.696	NS	5.73271	5.60842	NS	3.274-8.191
		SD	0.11404	0.187893	0.0802055	0.13785	0.407891	0.212066	0.171743	0.246794	0.29973	0.0883931	0.332921	0.136485	0.199305	0.0989267	0.275878		1.162	0.367		0.859962	0.366185
	Arginine	mean	7.80369	9.24989	7.29539	8.10212	9.94272	8.24404	7.13499	7.3675	7.57132	7.85288	8.0681	7.97287	8.12961	7.84784	7.74907	***	7.888	8.156	NS	8.02214	7.8188	NS	4.809- 11.235
		SD	0.194457	0.343605	0.0860804	0.21675	0.563469	0.278294	0.304851	0.301748	0.362764	0.120332	0.440773	0.100374	0.289008	0.153749	0.339199		1.516	0.454		1.12369	0.467983
	Aspartic	mean	8.83913	10.2466	8.03837	9.06274	11.0163	9.24852	7.85944	8.098	8.21374	8.72789	8.90152	8.84798	9.27471	8.80647	8.80964	***	8.853	9.012	NS	8.93273	8.885	NS	5.425- 12.441
		SD	0.184827	0.347744	0.109293	0.200382	0.662155	0.326777	0.329655	0.387788	0.45318	0.109385	0.490137	0.0849878	0.305784	0.166168	0.416851		1.666	0.491		1.22689	0.552358
	Cysteine	mean	2.50641	2.79943	2.2324	2.6153	2.85476	2.63964	2.09413	2.16425	2.34197	2.43278	2.49998	2.31502	2.5494	2.4647	2.47025	***	2.541	2.39	**	2.46534	2.73632	***	1.535-3.395
		SD	0.103947	0.0551502	0.0407662	0.0910714	0.168566	0.0760001	0.0872664	0.0978078	0.126204	0.0532473	0.133159	0.0337868	0.062157	0.0389361	0.0665487		0.427	0.14		0.325221	0.207389
	Glutamic	mean	15.9167	19.4128	14.7659	17.1444	20.8	17.2785	14.2772	14.6109	14.8853	15.7548	16.0794	15.8397	16.9474	15.7736	15.8012	***	16.766	15.939	*	16.3525	16.9188	*	8.804-23.901
		SD	0.298698	0.734057	0.201038	0.451536	1.11333	0.572507	0.589668	0.588564	0.720363	0.250835	0.889138	0.154805	0.49239	0.29089	0.664378		3.615	0.787		2.63996	1.12003
	Glycine	mean	4.61543	5.28223	4.193	4.73423	5.64468	4.79357	4.09734	4.26279	4.38587	4.57745	4.66681	4.64542	4.88352	4.61963	4.64028	***	4.61	4.729	NS	4.66951	4.6165	NS	2.916-6.423
		SD	0.106545	0.151973	0.0635829	0.0946396	0.327535	0.17164	0.15836	0.210624	0.249583	0.0700693	0.280717	0.0695822	0.165014	0.0871987	0.229623		0.818	0.285		0.613274	0.284952
	Histidine	mean	2.30868	2.71351	2.13744	2.44389	2.85937	2.43983	2.10698	2.19137	2.24269	2.30426	2.36891	2.36056	2.43841	2.33461	2.30328	***	2.345	2.395	NS	2.37024	2.40462	NS	1.475-3.266
		SD	0.0412013	0.103014	0.0265583	0.0506465	0.157785	0.0783878	0.0965168	0.0899249	0.108475	0.029044	0.146952	0.0365882	0.103221	0.0454804	0.108329		0.42	0.142		0.313231	0.159843
	Isoleucine	mean	3.22593	3.82703	3.00537	3.46277	4.18694	3.58538	2.90897	2.96528	2.99455	3.21823	3.29096	3.25756	3.50558	3.23433	3.28526	***	3.349	3.312	NS	3.33027	3.11787	***	1.846- 4.815
		SD	0.0415153	0.198104	0.0439571	0.0724415	0.24546	0.108793	0.122729	0.109686	0.154766	0.0437614	0.158265	0.0948675	0.116055	0.0470849	0.103526		0.71	0.193		0.519152	0.221943
	Leucine	mean	8.16916	9.76868	7.54739	8.69546	10.6607	8.81823	7.23384	7.41421	7.56071	8.09277	8.15801	8.04928	8.66638	8.02844	8.20921	***	8.513	8.164	NS	8.33818	8.15838	NS	5.939- 10.738
		SD	0.163933	0.368892	0.0970681	0.215125	0.619635	0.274563	0.292019	0.292509	0.393536	0.11048	0.431302	0.10476	0.216628	0.105707	0.288841		1.847	0.403		1.3438	0.56218
	Lysine	mean	3.80442	4.33714	3.47629	3.90109	4.56575	3.99025	3.42958	3.66121	3.64888	3.73681	3.80423	3.8311	4.14181	3.89931	3.89275	***	3.69	4.059	***	3.87472	3.68202	**	2.426-5.323
		SD	0.082803	0.14178	0.0500909	0.0524001	0.270466	0.154801	0.133031	0.192173	0.205306	0.0544524	0.220575	0.0636683	0.189609	0.0841888	0.19288		0.611	0.274		0.506575	0.271612
	Methionine	mean	2.25694	2.62417	1.99172	2.42841	2.61242	2.50915	1.83961	1.95868	2.09112	2.14741	2.17497	2.06101	2.23314	2.21839	2.20541	**	2.493	1.954	***	2.22351	2.50513	***	0.949-3.498
		SD	0.0750305	0.0266847	0.0327877	0.0560413	0.125391	0.072468	0.0926581	0.0680907	0.0870485	0.0276036	0.118662	0.0326453	0.034522	0.0683876	0.0530525		0.487	0.123		0.445662	0.248139
	Phenylalanine	mean	5.1674	6.05829	4.72117	5.48493	6.54105	5.53135	4.53244	4.72432	4.72388	5.07542	5.22631	5.10155	5.5192	5.09745	5.09121	**	5.448	5.031	*	5.23976	5.16687	NS	2.949-7.530
		SD	0.101597	0.229463	0.0650614	0.125346	0.343995	0.163072	0.184628	0.196292	0.219538	0.0504429	0.284876	0.0484734	0.133747	0.101741	0.174905		1.07	0.241		0.801003	0.369184
	Proline	mean	4.75774	5.34752	4.30006	4.80059	5.63856	5.00173	4.02232	4.15429	4.36167	4.32901	4.6582	4.55224	4.63687	4.32151	4.68282	NS	5.09	4.185	***	4.63765	5.39083	***	2.204-7.071
		SD	0.186356	0.146332	0.126618	0.269773	0.288018	0.285253	0.210429	0.204702	0.202763	0.0845401	0.290754	0.0877029	0.314146	0.0657193	0.326057		0.953	0.367		0.851054	0.489309
	Serine	mean	5.27913	6.19353	4.79754	5.618	6.55891	5.55977	4.62555	4.83032	4.88724	5.19674	5.32091	5.19188	5.5883	5.27206	5.16689	***	5.406	5.272	NS	5.33909	5.65849	***	3.215-7.463
		SD	0.0887358	0.199418	0.0785653	0.149058	0.345762	0.199404	0.199885	0.22509	0.224794	0.0667749	0.301184	0.048495	0.159556	0.120762	0.236033		1.019	0.251		0.74286	0.367198
	Threonine	mean	3.74873	4.37953	3.3997	4.03322	4.67444	4.07044	3.29411	3.46808	3.48827	3.69478	3.75502	3.74402	4.01247	3.78455	3.76722	***	3.848	3.793	***	3.82098	3.94636	*	2.288-5.354
		SD	0.0716539	0.128276	0.0489897	0.0853655	0.256477	0.142928	0.136603	0.163191	0.180652	0.0502317	0.203869	0.0399544	0.120963	0.0740306	0.175931		0.73	0.211		0.536057	0.255654
	Tryptophan	mean	1.14243	1.31369	0.978175	1.13706	1.24334	1.08912	0.95522	1.07254	1.05687	1.04917	1.12923	1.05294	1.07813	1.06698	1.00838	***	1.16178	1.02132	***	1.09155	1.06992	NS	0.600-1.583
		SD	0.0285341	0.0421809	0.0396336	0.0385778	0.107971	0.0398422	0.0591093	0.0302081	0.0986964	0.0783143	0.0541635	0.0414722	0.0643406	0.0357411	0.0277613		0.205931	0.084643		0.172003	0.115582
	Tyrosine	mean	4.13692	5.00783	3.81974	4.45847	5.55254	4.48307	3.76617	3.86947	3.79525	4.29006	4.2726	4.15615	4.47948	4.12336	3.9222	**	4.38	4.171	NS	4.27554	3.62518	***	2.210-6.342
		SD	0.109723	0.248367	0.104903	0.256305	0.311109	0.115892	0.119734	0.160616	0.261124	0.0770175	0.172217	0.0367165	0.169207	0.0571578	0.0978346		0.995	0.197		0.722505	0.398231
	Valine	mean	4.83033	5.72312	4.43954	5.13046	6.14651	5.35321	4.35544	4.43153	4.49785	4.75358	4.92787	4.81006	5.19342	4.83752	4.91773	***	5.072	4.841	*	4.95655	4.90034	NS	2.827-7.086
		SD	0.0639362	0.273213	0.0635462	0.112752	0.325746	0.158275	0.189959	0.156101	0.191804	0.0573801	0.264139	0.109873	0.185255	0.0971649	0.186078		1.004	0.285		0.744752	0.322925
Minerals (mg/g)	Ca	mean	0.141299	0.128823	0.14561	0.136095	0.136061	0.146629	0.162958	0.160574	0.14657	0.138511	0.145633	0.163365	0.151713	0.14189	0.130605	*	0.151363	0.138815	***	0.145089	0.191167	***	0.089-0.202
		SD	0.00828714	0.0104095	0.0197765	0.00618391	0.0108549	0.015	0.0173575	0.00405754	0.00566304	0.00452719	0.00813114	0.00978823	0.00728683	0.00927982	0.00894392		0.0215053	0.0156921		0.019789	0.0777838
	Mg	mean	0.906089	1.00903	1.01585	0.941465	0.965005	0.940578	1.21269	1.12207	0.985504	1.08681	0.958688	1.03438	0.943661	1.06685	0.901806	***	0.887902	1.12416	***	1.00603	1.013	NS	0.495-1.517
		SD	0.0243206	0.0411122	0.130079	0.064554	0.0904627	0.118687	0.102214	0.0657023	0.0646188	0.0513292	0.0503816	0.0493174	0.09599	0.0617938	0.0469151		0.118504	0.147979		0.178601	0.171374
	P	mean	2.22615	2.27836	2.52548	2.19235	2.25458	2.39544	2.88647	2.78351	2.6034	2.46779	2.34932	2.69552	2.40063	2.58423	2.18676	***	2.33395	2.57671	NS	2.45533	2.53008	NS	1.497-3.413
		SD	0.0490287	0.128112	0.277003	0.144238	0.219401	0.263938	0.221072	0.121751	0.133437	0.105195	0.104103	0.12276	0.201285	0.122154	0.0933678		0.305547	0.320536		0.334999	0.418734
	K	mean	2.24696	2.07772	2.32492	2.28257	2.12215	2.28141	2.60344	2.56164	2.30213	2.20498	2.23806	2.85282	2.31435	2.54983	2.19449	***	2.16912	2.51855	**	2.34383	1.99768	**	1.338-3.350
		SD	0.0810706	0.106572	0.261487	0.141751	0.231489	0.273706	0.241752	0.0892253	0.131232	0.122204	0.1375	0.164011	0.176581	0.085808	0.0932009		0.250388	0.353213		0.351892	0.997835
	S	mean	1.01081	0.822065	0.970123	0.990359	0.975259	0.948522	0.906836	0.998974	1.17896	0.957104	0.949137	0.908519	1.03337	0.9962	1.05941	NS	0.918331	1.04242	NS	0.980377	1.39054	***	0.528-1.433
		SD	0.0831009	0.0160456	0.0545958	0.100206	0.0413445	0.0366637	0.124608	0.0719481	0.0351831	0.122972	0.0663653	0.0351966	0.0654822	0.0917216	0.12481		0.131444	0.159264		0.158284	0.94874
Minerals (ug/g)	Cu	mean	4.02703	3.5919	3.32632	3.73894	3.44249	3.17891	4.03503	4.05682	3.48387	4.04154	3.9734	3.63215	3.83067	3.49782	2.7963	NS	2.76707	4.52002	***	3.64355	2.36729	***	0.437-6.850
		SD	0.404874	0.494821	0.35482	0.361458	0.380055	0.331814	0.331895	0.571894	0.117016	0.0433268	0.374734	0.262721	0.633382	0.157998	0.145986		0.631074	0.759631		1.12149	1.56984
	Fe	mean	12.3802	10.9435	16.5395	12.844	13.9785	14.3135	16.5262	17.6316	18.438	13.4021	13.5987	12.2973	12.9869	12.6519	10.4818	**	15.372	12.4964	***	13.9342	20.5426	***	2.981- 24.887
		SD	1.77268	0.527481	2.22663	1.99009	0.952185	2.34018	1.51724	0.781096	2.81842	0.737204	1.636	2.29779	1.2442	0.950722	1.08581		4.57352	2.10659		3.8306	13.482
	Mn	mean	22.4202	19.2889	25.1666	23.9466	18.3118	23.9675	33.7699	32.3423	30.7884	30.2096	22.3126	36.0584	28.3139	24.1843	22.8263	***	20.72	31.8009	***	26.2605	23.2041	**	1.823- 50.698
		SD	0.635042	1.10416	4.55051	1.58794	2.6926	2.65344	3.4078	1.7099	1.9914	1.33292	1.35844	2.05001	2.29353	1.26241	1.38525		5.01261	7.72884		8.54683	5.72178
	Na	mean	123.718	113.604	170.657	170.919	70.3715	87.8768	131.298	192.926	137.51	102.705	173.197	108.632	119.837	70.7792	92.9725	*	167.839	81.0947	***	124.467	115.633	NS	0-343.92
		SD	22.5153	33.5366	52.2335	50.9139	10.0188	15.1413	55.2426	61.0345	15.5651	24.7861	14.012	27.814	9.71573	4.38444	29.5432		76.8997	46.1963		76.7502	177.123
	Zn	mean	20.0232	20.0384	19.9543	21.0913	22.3402	22.0054	24.786	22.5327	22.3277	22.7458	20.3643	21.4355	19.2042	19.9554	17.5168	NS	18.5719	23.6043	NS	21.0881	28.857	***	11.05-31.13
		SD	0.693862	1.62285	1.11083	0.847055	2.00149	1.66819	1.26731	0.981655	1.17832	0.674983	1.03477	0.698955	1.38981	0.278675	0.423798		2.73616	2.11976		3.51048	5.59127
Fatty acids (% of total)	miristate (14:0)	mean	0.490607	0.435806	0.392322	0.373426	0.377339	0.457339	0.459365	0.340889	0.326714	0.485993	0.483172	0.604264	0.406018	0.419889	0.38437	***	0.440934	0.417401	NS	0.429168	0.498741	**	0.117-0.741
		SD	0.140395	0.0586856	0.0469417	0.072419	0.0231706	0.0508039	0.0329217	0.0451411	0.0169198	0.0802894	0.0648853	0.0826891	0.0256766	0.0355803	0.0300945		0.121505	0.0947387		0.109221	0.162016
	palmitate (16:0)	mean	18.8675	19.2534	18.1881	16.8096	17.9484	18.4417	16.9486	17.8434	17.1157	17.6738	17.7507	20.6452	18.5078	16.2612	18.3533	***	17.8719	18.2092	NS	18.0406	17.3037	***	14.82-21.26
		SD	0.301245	0.312547	0.226836	0.559904	0.154697	0.212238	0.203068	0.204299	0.177166	0.119303	0.168005	0.214135	0.253435	0.373993	0.262999		1.15622	1.07743		1.12655	1.02367
	stearate (18:0)	mean	2.31879	2.79125	2.49616	2.452	2.37423	2.46197	2.63149	2.43723	2.24131	2.71052	2.43772	2.50398	2.7313	2.37741	2.42875	***	2.35166	2.63422	***	2.49294	2.13718	***	1.688-3.297
		SD	0.19217	0.155735	0.102936	0.115579	0.110983	0.0752583	0.209573	0.102317	0.0739177	0.0825798	0.0612651	0.0447741	0.100104	0.160733	0.140558		0.200919	0.280246		0.281333	0.227051
	oleaate (18:1)	mean	36.8038	37.6224	38.0255	43.1075	38.9064	36.5187	42.684	38.9853	40.1074	38.8123	38.7409	35.3929	37.0154	45.8353	38.0815	***	38.7118	39.5068	***	39.1093	39.6172	NS	31.07-47.15
		SD	0.323352	0.41974	0.277534	0.312781	0.278841	0.35011	0.241837	0.336328	0.194953	0.320214	0.352894	0.168698	0.323494	0.322407	0.300605		2.97659	2.59906		2.81323	2.83283
	linoleic (18:2)	mean	38.7006	37.2393	38.0925	34.6688	37.7726	39.2623	34.4353	37.7646	37.5619	37.2683	37.7104	38.315	38.6258	32.2163	38.1557	***	37.8717	36.5002	***	37.186	35.427	***	31.30-43.07
		SD	0.401041	0.420322	0.505759	0.361331	0.251392	0.229668	0.349141	0.33451	0.154502	0.320184	0.362295	0.14155	0.117505	0.259502	0.090653		2.12597	1.74543		2.05698	2.3076
	linolenic (18:3)	mean	1.63364	1.46994	1.58005	1.35669	1.34344	1.64105	1.43575	1.47141	1.5056	1.57102	1.59799	1.36259	1.5655	1.42787	1.49242	***	1.51248	1.48151	**	1.497	1.34196	***	1.190-1.804
		SD	0.0278737	0.0135184	0.00893075	0.0608939	0.0384015	0.0166818	0.0323385	0.0175732	0.0238215	0.0133131	0.0161428	0.0215398	0.0192444	0.0117302	0.0149928		0.102573	0.11068		0.107474	0.0883714
	arachidic (20:0)	mean	0.527063	0.59487	0.574386	0.558977	0.612117	0.582212	0.659849	0.576056	0.545361	0.732535	0.584321	0.604172	0.561868	0.686481	0.52562	***	0.588355	0.601763	*	0.595059	0.551109	***	0.410-0.780
		SD	0.0206759	0.0168284	0.0181762	0.0190851	0.0181499	0.0286583	0.0158247	0.0305043	0.0195814	0.0167554	0.0279602	0.0188191	0.0142536	0.0191034	0.0114925		0.0725999	0.0553417		0.0646839	0.0948566
	eicosenoic (20:1)	mean	0.658005	0.59304	0.650994	0.67295	0.665515	0.634709	0.745669	0.581113	0.595984	0.745581	0.694753	0.5718	0.58629	0.775498	0.578327	***	0.651143	0.648887	NS	0.650015	0.668571	NS	0.372-0.928
		SD	0.0667052	0.0526545	0.0652262	0.0265709	0.0642794	0.105402	0.0780977	0.0727094	0.0429243	0.0577411	0.0310294	0.043244	0.0406682	0.0657985	0.0435532		0.103988	0.0905177		0.0971644	0.118928
Vitamins (ug/g)	B1	mean	3.79494	4.37215	4.29136	3.84849	4.418	4.82685	3.60689	4.14149	3.96625	4.85094	4.00636	4.76311	4.51788	3.26544	4.32744	***	4.02418	4.37551	***	4.19984	4.31209	NS	2.236-6.164
		SD	0.3231	0.357683	0.42978	0.725586	0.33688	0.484822	0.172967	0.203837	0.2091	0.379147	0.185676	0.205778	0.392727	0.159776	0.400885		0.785694	0.51959		0.686828	0.768604
	B2	mean	0.285231	0.260925	0.271485	0.283806	0.262405	0.298109	0.272002	0.309636	0.265439	0.256504	0.266469	0.197154	0.276316	0.279934	0.290332	NS	0.265255	0.278178	*	0.271716	0.407832	NS	0.179-0.365
		SD	0.0178818	0.0130244	0.0132799	0.0103733	0.0257538	0.0315258	0.016716	0.017506	0.00967489	0.019544	0.0259697	0.00936397	0.0130805	0.0197284	0.0113644		0.0320569	0.0319067		0.0325271	0.081366
	B3	mean	42.1333	42.0546	46.7629	42.1095	47.0452	55.178	51.7092	49.95	51.1325	48.2238	46.4865	51.6843	47.4568	51.1264	47.3522	*	46.0017	50.0523	**	48.027	25.4074	***	26.56-69.49
		SD	0.971994	3.19534	1.73726	3.73876	4.7358	7.44105	4.95446	5.03029	3.69525	5.49641	2.16448	2.5265	2.61752	6.80364	1.107		5.47033	8.67344		7.50687	13.8553
	B7	mean	0.0464717	0.0395961	0.0613481	0.0425607	0.0634931	0.0504583	0.0296158	0.0385936	0.0409081	0.046138	0.0387118	0.0765886	0.0541965	0.0498306	0.0496523	***	0.0485442	0.0576206	***	0.0485442	0.0494755	NS	0- 0.1066
		SD	0.00717995	0.00626832	0.00760673	0.00346218	0.0117684	0.00420036	0.00218555	0.0124879	0.00954153	0.00393326	0.0045259	0.00514635	0.00870832	0.00553868	0.00949333		0.0132868	0.0221021		0.0231514	0.0158836
	α-tocopherol	mean	7.9915	9.18169	6.8445	9.43724	10.0422	10.8202	3.95754	5.9367	6.54224	8.46554	7.67915	7.46982	7.21709	8.8979	8.23939	***	12.0866	14.2963	*	13.1914	13.5486	NS	4.108-22.275
		SD	7.2955	8.38305	6.24978	8.61559	9.17213	9.88494	3.62294	5.44004	5.97344	7.7295	7.01163	6.81978	6.58938	8.12273	7.52287		2.99675	2.75388		3.06978	2.70515
Values within a row with different lowercase letters differ significantly: *P<0.05, **P<0.01. ***P<0.001.
NS, not significant.

## Sheet: Supporting table 2
Supporting table 2. % variability of rice nutrients affected by environmental factors
Nutrient components		% variability
		location:variety:year	variety	location	year
Proximate	Moisture	52.8728	0	40.9225	6.20467
	Protein	22.3745	10.5034	67.1221	0
	Crude fat	73.8337	13.6854	12.4809	0
	Ash	37.9644	24.3366	12.5383	25.1607
	Crude fiber	37.9644	24.3366	12.5383	25.1607
	SDF	92.2152	0	7.7848	0
	IDF	37.1379	0	2.64282	60.2193
	Carbohydrate	30.0013	15.1681	54.8306	0
Amino acids	Alanine	100	2.88704e-14	0	0
	Arginine	100	0	0	0
	Aspartic	100	0	0	0
	Cysteine	53.6524	1.0132e-12	8.48582	37.8618
	Glutamic	96.1332	0	1.74348	2.1233
	Glycine	100	0	0	0
	Histidine	100	0	0	0
	Isoleucine	88.9603	0	0	11.0397
	Leucine	100	0	0	0
	Lysine	85.7575	0	4.5259	9.71656
	Methionine	35.392	0	43.8485	20.7595
	Phenylalanine	97.1176	0	2.88245	0
	Proline	40.4603	0	19.0929	40.4469
	Serine	86.491	0	0	13.509
	Threonine	97.5428	0	1.57505e-14	2.45722
	Tryptophan	73.9519	2.6036	23.4445	0
	Tyrosine	57.1217	1.80487e-71	0	42.8783
	Valine	98.9064	0	1.09361	0
Minerals	Ca	31.1401	0.711563	35.9233	32.225
	Mg	66.9062	18.5575	14.5363	0
	P	71.248	27.7353	0.242018	0.774628
	K	83.6658	0	15.0634	1.27081
	S	13.6976	0	0	86.3024
	Cu	26.9254	0	23.9683	49.1063
	Fe	46.7225	2.03701	27.874	23.3665
	Mn	52.2475	23.2398	16.6041	7.90849
	Na	0	16.8579	83.1421	0
	Zn	31.8286	0	0	68.1714
Fatty acids	miristate (14:0)	8.0081	67.3891	0.664242	23.9386
	palmitate (16:0)	12.9418	68.3539	0	18.7043
	stearate (18:0)	6.70411	13.948	21.0627	58.2851
	oleaate (18:1)	9.22796	73.4787	16.4737	0.819684
	linoleic (18:2)	7.2959	41.2306	32.8309	18.6427
	linolenic (18:3)	8.8345	29.3955	6.00378	55.7662
	arachidic (20:0)	13.339	66.2416	4.338	16.0813
	eicosenoic (20:1)	0	95.6547	1.44678	2.89857
Vitamins	B1	40.3739	44.1107	15.5153	0
	B2	21.835	0.507117	7.44847	70.2094
	B3	24.0377	0	5.73001	70.2323
	B7	66.1219	7.98061	25.8975	0
	α-tocopherol	91.6905	5.88927	2.42027	0
